# Supplementary material for: Inter-Relationship Between Melanoma Vemurafenib Tolerance Thresholds and Metabolic Pathway Choice
Source: Cells. 2025 Jun 18;14(12):923. doi: 10.3390/cells14120923 (PMC12191169; doi:10.3390/cells14120923)
Supplement: Supplementary file 1 [file cells-14-00923-s001.zip]

Archive with 1 entries (1 files):
- cells-3633445-supplementary.pdf
